# Supplementary material for: Genome-wide identification and characterization of Ethylene-Insensitive 3 (EIN3/EIL) gene family in Camellia oleifera
Source: PLoS One. 2025 May 23;20(5):e0324651. doi: 10.1371/journal.pone.0324651 (PMC12101669; doi:10.1371/journal.pone.0324651)
Supplement: S1 Table — (XLSX) [file pone.0324651.s001.xlsx]

## Sheet: Sheet1
S1 Table. Primer sequences of the genes used in this research.
Primer name	Primer Sequnce (5' to 3')
CoEIL1-F	CCCAAGCCAACTCCTCGG
CoEIL1-R	TGGTCTGCTGAAGATTAGTATCGTAG
CoEIL2-F	TGGCATTGATGATGGTGTAGG
CoEIL2-R	CGGCAAAAGGAACTGGTGAG
CoEIL3-F	AAGGATAATGAGAGACTAGAGGAGC
CoEIL3-R	ATCAGGCAGCGTGTTTCG
CoEIL4-F	CCTCATAGTGAACTCTGCCGTG
CoEIL4-R	TGACCTTTGGTAACTGGGATG
CoTUB-α3-F	CCATGCCTTGGATCACATTT
CoTUB-α3-R	TGGGGCCATTAATGTAGACG
CoCESA-F	AAGGACCGCTGATACTCGAA
CoCESA-R	ACACCATGGCCTGGAAATAA
