# Supplementary material for: Genome-wide identification and characterization of Ethylene-Insensitive 3 (EIN3/EIL) gene family in Camellia oleifera
Source: PLoS One. 2025 May 23;20(5):e0324651. doi: 10.1371/journal.pone.0324651 (PMC12101669; doi:10.1371/journal.pone.0324651)
Supplement: S2 Table — (XLSX) [file pone.0324651.s002.xlsx]

## Sheet: Sheet1
	S2 Table. List of plant EIN3/EIL proteins used in this study.
	Name	Species	ID	Group in this study
	AtEIN3	Arabidopsis thaliana	NP_188713.1 (AT3G20770)	A
	AtEIL1	Arabidopsis thaliana	NP_180273.1 (AT2G27050)	A
	AtEIL2	Arabidopsis thaliana	NP_001332194.1 (AT5G21120)	A
	AtEIL3	Arabidopsis thaliana	NP_177514.1 (AT1G73730)	B
	AtEIL4	Arabidopsis thaliana	NP_201315.1 (AT5G10120)	C
	AtEIL5	Arabidopsis thaliana	NP_196574.1 (AT5G65100)	C
	PpEIL1	Prunus persica	XP_020412378.1	A
	PpEIL2	Prunus persica	XP_020411970.1	A
	PpEIL3	Prunus persica	XP_007208306.1	B
	PpEIL4	Prunus persica	XP_020421398.1	C
	VvEIL1	Vitis vinifera	XP_002276380.1	A
	VvEIL2	Vitis vinifera	ALP48444.1	A
	VvEIL3	Vitis vinifera	XP_019076321.1	B
	VvEIL4	Vitis vinifera	XP_002262659.2	C
	LcEIL1	Litchi chinensis	Litchi_GLEAN_10020858	A
	LcEIL2	Litchi chinensis	Litchi_GLEAN_10042909	B
	LcEIL3	Litchi chinensis	Litchi_GLEAN_10017224	A
	SlEIL1	Solanum lycopersicum	ITAG4.0|Solyc06g073720.3.1	A
	SlEIL2	Solanum lycopersicum	ITAG4.0|Solyc01g009170.4.1	A
	SlEIL3	Solanum lycopersicum	ITAG4.0|Solyc01g096810.3.1	A
	SlEIL4	Solanum lycopersicum	ITAG4.0|Solyc06g073730.2.1	A
	SlEIL5	Solanum lycopersicum	ITAG4.0|Solyc01g014480.3.1	B
	SlEIL6	Solanum lycopersicum	ITAG4.0|Solyc01g006650.2.1	B
	SlEIL7	Solanum lycopersicum	ITAG4.0|Solyc04g054840.1.1	C
	SlEIL8	Solanum lycopersicum	ITAG4.0|Solyc03g096630.1.1	C
	SlEIL9	Solanum lycopersicum	ITAG4.0|Solyc05g051875.1.1	C
	MD11G1022400	Malus × domestica	MD11G1022400	B
	MD03G1020800	Malus × domestica	MD03G1020800	B
	MD08G1245800	Malus × domestica	MD08G1245800	A
	MD02G1266200	Malus × domestica	MD02G1266200	A
	MD15G1441000	Malus × domestica	MD15G1441000	A
	MD07G1053800	Malus × domestica	MD07G1053800	A
	MD07G1053500	Malus × domestica	MD07G1053500	A
	MD02G1266300	Malus × domestica	MD02G1266300	A
	MD01G1025900	Malus × domestica	MD01G1025900	C
	MD15G1327300	Malus × domestica	MD15G1327300	C
	PmEIL1	Prunus mume	XP_008231879.1	A
	PmEIL2	Prunus mume	XP_008231880.1	A
	PmEIL3	Prunus mume	XP_016652123.1	B
	PmEIL5	Prunus mume	XP_008234872.1	C
	PbEIL1	Pyrus bretschneideri	XP_009341360.1	A
	PbEIL2	Pyrus bretschneideri	XP_009339251.1	A
	PbEIL3	Pyrus bretschneideri	XP_009364733.1	B
	PbEIL4	Pyrus bretschneideri	XP_009345481.1	C
	PbEIL5	Pyrus bretschneideri	XP_009366398.1	C
	PbEIL6	Pyrus bretschneideri	XP_009355361.1	A
	PbEIL7	Pyrus bretschneideri	XP_009355062.1	A
	PbEIL8	Pyrus bretschneideri	XP_009355060.1	A
	PbEIL9	Pyrus bretschneideri	XP_009345481.1	C
	FvEIL1	Fragaria vesca	XP_004306440.1	A
	FvEIL2	Fragaria vesca	XP_004295232.1	B
	FvEIL3	Fragaria vesca	XP_004288382.1	A
	FvEIL4	Fragaria vesca	XP_011457546.1	C
	HbEIN3-1	Hevea brasiliensis	KR013139、ALD47592.1	A
	HbEIN3-2	Hevea brasiliensis	KR013140、ALD47593.1	A
	HbEIN3-3	Hevea brasiliensis	KR013141、ALD47594.1	B
	HbEIN3-4	Hevea brasiliensis	KR013142、ALD47595.1	B
	CsEIL1	Camellia sinensist	XP_028099472.1	A
	CsEIL2	Camellia sinensist	XP_028078771.1	A
	CsEIL3	Camellia sinensist	XP_028103146.1	B
	CsEIL4	Camellia sinensist	XP_028106972.1	B
	LOC_Os02g36510.1	oryza sativa	LOC_Os02g36510.1	C
	LOC_Os03g20790.1	oryza sativa	LOC_Os03g20790.1	A
	LOC_Os07g17160.1	oryza sativa	LOC_Os07g17160.1	C
	LOC_Os07g48630.1	oryza sativa	LOC_Os07g48630.1	A
	LOC_Os09g31400.1	oryza sativa	LOC_Os09g31400.1	B
	LOC_Os04g38400.1	oryza sativa	LOC_Os04g38400.1	C
	LOC_Os08g39830.2	oryza sativa	LOC_Os08g39830.2	B
	LOC_Os03g20780.1	oryza sativa	LOC_Os03g20780.1	A
	LOC_Os07g12210.1	oryza sativa	LOC_Os07g12210.1	C
