# Supplementary material for: Genome-wide identification and characterization of Ethylene-Insensitive 3 (EIN3/EIL) gene family in Camellia oleifera
Source: PLoS One. 2025 May 23;20(5):e0324651. doi: 10.1371/journal.pone.0324651 (PMC12101669; doi:10.1371/journal.pone.0324651)
Supplement: S3 Table — (XLSX) [file pone.0324651.s003.xlsx]

## Sheet: Sheet1
	S3 Table. All Cis-elements in 2.0 kb upstream region of CoEILs.
	Name	Element	Sequence	Position	Strand	Function	Category
	CoEIL1	MYC	CATGTG	828	-	MYC recognition element certain E-box motifs	Phytohormone responsive
	CoEIL1	MYC	CATGTG	1608	+	MYC recognition element certain E-box motifs	Phytohormone responsive
	CoEIL2	MYC	CATGTG	346	+	MYC recognition element certain E-box motifs	Phytohormone responsive
	CoEIL2	MYC	CAATTG	1332	-	MYC recognition element certain E-box motifs	Phytohormone responsive
	CoEIL2	MYC	CATTTG	671	-	MYC recognition element certain E-box motifs	Phytohormone responsive
	CoEIL2	MYC	CATTTG	418	-	MYC recognition element certain E-box motifs	Phytohormone responsive
	CoEIL2	MYC	CAATTG	820	+	MYC recognition element certain E-box motifs	Phytohormone responsive
	CoEIL3	MYC	CATTTG	1672	-	MYC recognition element certain E-box motifs	Phytohormone responsive
	CoEIL3	MYC	CATGTG	77	-	MYC recognition element certain E-box motifs	Phytohormone responsive
	CoEIL3	MYC	CAATTG	1352	-	MYC recognition element certain E-box motifs	Phytohormone responsive
	CoEIL3	MYC	CAATTG	1741	-	MYC recognition element certain E-box motifs	Phytohormone responsive
	CoEIL4	MYC	CATTTG	908	-	MYC recognition element certain E-box motifs	Phytohormone responsive
	CoEIL4	MYC	CATGTG	1820	+	MYC recognition element certain E-box motifs	Phytohormone responsive
	CoEIL1	ERE	ATTTTAAA	321	-	ethylene response element	Phytohormone responsive
	CoEIL1	ERE	ATTTTAAA	1373	+	ethylene response element	Phytohormone responsive
	CoEIL1	ERE	ATTTCATA	1113	+	ethylene response element	Phytohormone responsive
	CoEIL1	ERE	ATTTCATA	873	+	ethylene response element	Phytohormone responsive
	CoEIL1	ERE	ATTTTAAA	1127	+	ethylene response element	Phytohormone responsive
	CoEIL2	ERE	ATTTTAAA	1122	+	ethylene response element	Phytohormone responsive
	CoEIL3	ERE	ATTTTAAA	710	+	ethylene response element	Phytohormone responsive
	CoEIL3	ERE	ATTTTAAA	1452	-	ethylene response element	Phytohormone responsive
	CoEIL3	ERE	ATTTCATA	1068	+	ethylene response element	Phytohormone responsive
	CoEIL3	ERE	ATTTTAAA	1602	-	ethylene response element	Phytohormone responsive
	CoEIL3	ERE	ATTTTAAA	833	+	ethylene response element	Phytohormone responsive
	CoEIL3	ERE	ATTTTAAA	1259	+	ethylene response element	Phytohormone responsive
	CoEIL1	as-1	TGACG	1466	+	cis-acting regulatory element involved in the MeJA-responsiveness	Phytohormone responsive
	CoEIL1	as-1	TGACG	1469	-	cis-acting regulatory element involved in the MeJA-responsiveness	Phytohormone responsive
	CoEIL2	as-1	TGACG	1151	-	cis-acting regulatory element involved in the MeJA-responsiveness	Phytohormone responsive
	CoEIL2	as-1	TGACG	1207	-	cis-acting regulatory element involved in the MeJA-responsiveness	Phytohormone responsive
	CoEIL3	as-1	TGACG	65	-	cis-acting regulatory element involved in the MeJA-responsiveness	Phytohormone responsive
	CoEIL3	as-1	TGACG	166	+	cis-acting regulatory element involved in the MeJA-responsiveness	Phytohormone responsive
	CoEIL1	CGTCA-motif	CGTCA	1466	-	cis-acting regulatory element involved in the MeJA-responsiveness	Phytohormone responsive
	CoEIL1	CGTCA-motif	CGTCA	1469	+	cis-acting regulatory element involved in the MeJA-responsiveness	Phytohormone responsive
	CoEIL2	CGTCA-motif	CGTCA	1151	+	cis-acting regulatory element involved in the MeJA-responsiveness	Phytohormone responsive
	CoEIL2	CGTCA-motif	CGTCA	1207	+	cis-acting regulatory element involved in the MeJA-responsiveness	Phytohormone responsive
	CoEIL3	CGTCA-motif	CGTCA	65	+	cis-acting regulatory element involved in the MeJA-responsiveness	Phytohormone responsive
	CoEIL3	CGTCA-motif	CGTCA	166	-	cis-acting regulatory element involved in the MeJA-responsiveness	Phytohormone responsive
	CoEIL1	TGACG-motif	TGACG	1466	+	cis-acting regulatory element involved in the MeJA-responsiveness	Phytohormone responsive
	CoEIL1	TGACG-motif	TGACG	1469	-	cis-acting regulatory element involved in the MeJA-responsiveness	Phytohormone responsive
	CoEIL2	TGACG-motif	TGACG	1151	-	cis-acting regulatory element involved in the MeJA-responsiveness	Phytohormone responsive
	CoEIL2	TGACG-motif	TGACG	1207	-	cis-acting regulatory element involved in the MeJA-responsiveness	Phytohormone responsive
	CoEIL3	TGACG-motif	TGACG	65	-	cis-acting regulatory element involved in the MeJA-responsiveness	Phytohormone responsive
	CoEIL3	TGACG-motif	TGACG	166	+	cis-acting regulatory element involved in the MeJA-responsiveness	Phytohormone responsive
	CoEIL1	TCA-element	TCAGAAGAGG	703	-	cis-acting element involved in salicylic acid responsiveness	Phytohormone responsive
	CoEIL2	TCA-element	CCATCTTTTT	834	-	cis-acting element involved in salicylic acid responsiveness	Phytohormone responsive
	CoEIL2	TCA-element	CCATCTTTTT	1720	+	cis-acting element involved in salicylic acid responsiveness	Phytohormone responsive
	CoEIL2	TCA-element	CCATCTTTTT	1491	-	cis-acting element involved in salicylic acid responsiveness	Phytohormone responsive
	CoEIL1	GARE-motif	TCTGTTG	717	+	gibberellin-responsive element	Phytohormone responsive
	CoEIL4	GARE-motif	TCTGTTG	1114	+	gibberellin-responsive element	Phytohormone responsive
	CoEIL4	GARE-motif	TCTGTTG	1326	+	gibberellin-responsive element	Phytohormone responsive
	CoEIL3	ABRE	ACGTG	63	-	cis-acting element involved in the abscisic acid responsiveness	Phytohormone responsive
	CoEIL3	ABRE	ACGTG	168	+	cis-acting element involved in the abscisic acid responsiveness	Phytohormone responsive
	CoEIL4	DRE core	GCCGAC	913	+	interaction between two cis-acting elements in ABA-responsiveness	Phytohormone responsive
	CoEIL2	F-box	CTATTCTCATT	448	-	gibberellin response element	Phytohormone responsive
	CoEIL3	TATC box	TATCCCA	93	+	cis-acting element involved in gibberellin-responsiveness	Phytohormone responsive
	CoEIL3	Myc	TCTCTTA	1135	+	MYC recognition element	Phytohormone responsive
	CoEIL4	O2-site	GATGATGTGG	706	+	cis-acting regulatory element involved in zein metabolism regulation	Plant growth and development
	CoEIL4	O2-site	GATGATGTGG	1198	+	cis-acting regulatory element involved in zein metabolism regulation	Plant growth and development
	CoEIL4	O2-site	GATGA(C/T)(A/G)TG(A/G)	1048	-	cis-acting regulatory element involved in zein metabolism regulation	Plant growth and development
	CoEIL4	O2-site	GATGATGTGG	1562	+	cis-acting regulatory element involved in zein metabolism regulation	Plant growth and development
	CoEIL1	CAT-box	GCCACT	1424	-	cis-acting regulatory element related to meristem expression	Plant growth and development
	CoEIL1	CCAAT-box	CAACGG	1175	+	MYBHv1 binding site	Plant growth and development
	CoEIL3	GCN4_motif	TGAGTCA	460	-	cis-regulatory element involved in endosperm expression	Plant growth and development
	CoEIL1	MYB	CAACCA	269	-	MYB binding site	Biotic and abiotic stress
	CoEIL1	MYB	CAACAG	718	-	MYB binding site	Biotic and abiotic stress
	CoEIL1	MYB	CAACCA	273	-	MYB binding site	Biotic and abiotic stress
	CoEIL1	MYB	TAACCA	1902	-	MYB binding site	Biotic and abiotic stress
	CoEIL2	MYB	CAACCA	643	-	MYB binding site	Biotic and abiotic stress
	CoEIL2	MYB	CAACCA	1055	+	MYB binding site	Biotic and abiotic stress
	CoEIL3	MYB	TAACCA	171	-	MYB binding site	Biotic and abiotic stress
	CoEIL3	MYB	CAACAG	1156	+	MYB binding site	Biotic and abiotic stress
	CoEIL3	MYB	TAACCA	318	-	MYB binding site	Biotic and abiotic stress
	CoEIL4	MYB	TAACCA	11	+	MYB binding site	Biotic and abiotic stress
	CoEIL4	MYB	CAACAG	1327	-	MYB binding site	Biotic and abiotic stress
	CoEIL4	MYB	CAACAG	1115	-	MYB binding site	Biotic and abiotic stress
	CoEIL1	ARE	AAACCA	564	+	cis-acting regulatory element essential for the anaerobic induction	Biotic and abiotic stress
	CoEIL1	ARE	AAACCA	1480	-	cis-acting regulatory element essential for the anaerobic induction	Biotic and abiotic stress
	CoEIL1	ARE	AAACCA	1206	+	cis-acting regulatory element essential for the anaerobic induction	Biotic and abiotic stress
	CoEIL2	ARE	AAACCA	144	+	cis-acting regulatory element essential for the anaerobic induction	Biotic and abiotic stress
	CoEIL3	ARE	AAACCA	785	+	cis-acting regulatory element essential for the anaerobic induction	Biotic and abiotic stress
	CoEIL3	ARE	AAACCA	1331	-	cis-acting regulatory element essential for the anaerobic induction	Biotic and abiotic stress
	CoEIL4	ARE	AAACCA	101	-	cis-acting regulatory element essential for the anaerobic induction	Biotic and abiotic stress
	CoEIL4	ARE	AAACCA	1948	-	cis-acting regulatory element essential for the anaerobic induction	Biotic and abiotic stress
	CoEIL1	Box 4	ATTAAT	1787	-	part of a conserved DNA module involved in light responsiveness	Biotic and abiotic stress
	CoEIL3	Box 4	ATTAAT	1687	-	part of a conserved DNA module involved in light responsiveness	Biotic and abiotic stress
	CoEIL3	Box 4	ATTAAT	1707	-	part of a conserved DNA module involved in light responsiveness	Biotic and abiotic stress
	CoEIL3	Box 4	ATTAAT	1703	-	part of a conserved DNA module involved in light responsiveness	Biotic and abiotic stress
	CoEIL3	Box 4	ATTAAT	1797	-	part of a conserved DNA module involved in light responsiveness	Biotic and abiotic stress
	CoEIL4	Box 4	ATTAAT	570	+	part of a conserved DNA module involved in light responsiveness	Biotic and abiotic stress
	CoEIL4	Box 4	ATTAAT	670	+	part of a conserved DNA module involved in light responsiveness	Biotic and abiotic stress
	CoEIL4	Box 4	ATTAAT	661	+	part of a conserved DNA module involved in light responsiveness	Biotic and abiotic stress
	CoEIL1	STRE	AGGGG	382	-	stress response promoter element	Biotic and abiotic stress
	CoEIL1	STRE	AGGGG	642	-	stress response promoter element	Biotic and abiotic stress
	CoEIL1	STRE	AGGGG	474	-	stress response promoter element	Biotic and abiotic stress
	CoEIL2	STRE	AGGGG	1229	-	stress response promoter element	Biotic and abiotic stress
	CoEIL2	STRE	AGGGG	1933	+	stress response promoter element	Biotic and abiotic stress
	CoEIL2	STRE	AGGGG	1552	-	stress response promoter element	Biotic and abiotic stress
	CoEIL3	STRE	AGGGG	543	+	stress response promoter element	Biotic and abiotic stress
	CoEIL3	STRE	AGGGG	581	-	stress response promoter element	Biotic and abiotic stress
	CoEIL1	AE-box	AGAAACTT	1001	-	part of a module for light response	Biotic and abiotic stress
	CoEIL1	AE-box	AGAAACAA	1630	-	part of a module for light response	Biotic and abiotic stress
	CoEIL2	AE-box	AGAAACAA	1615	-	part of a module for light response	Biotic and abiotic stress
	CoEIL3	AE-box	AGAAACTT	1654	-	part of a module for light response	Biotic and abiotic stress
	CoEIL4	AE-box	AGAAACTT	26	-	part of a module for light response	Biotic and abiotic stress
	CoEIL1	MYB-like sequence	TAACCA	1902	-	MYB binding site involved in light responsiveness	Biotic and abiotic stress
	CoEIL3	MYB-like sequence	TAACCA	171	-	MYB binding site involved in light responsiveness	Biotic and abiotic stress
	CoEIL3	MYB-like sequence	TAACCA	318	-	MYB binding site involved in light responsiveness	Biotic and abiotic stress
	CoEIL4	MYB-like sequence	TAACCA	11	+	MYB binding site involved in light responsiveness	Biotic and abiotic stress
	CoEIL1	Myb-binding site	CAACAG	718	-	MYB binding site involved in light responsiveness	Biotic and abiotic stress
	CoEIL3	Myb-binding site	CAACAG	1156	+	MYB binding site involved in light responsiveness	Biotic and abiotic stress
	CoEIL4	Myb-binding site	CAACAG	1115	-	MYB binding site involved in light responsiveness	Biotic and abiotic stress
	CoEIL4	Myb-binding site	CAACAG	1327	-	MYB binding site involved in light responsiveness	Biotic and abiotic stress
	CoEIL1	TC-rich repeats	GTTTTCTTAC	558	-	cis-acting element involved in defense and stress responsiveness	Biotic and abiotic stress
	CoEIL1	TC-rich repeats	GTTTTCTTAC	1704	+	cis-acting element involved in defense and stress responsiveness	Biotic and abiotic stress
	CoEIL4	TC-rich repeats	ATTCTCTAAC	517	-	cis-acting element involved in defense and stress responsiveness	Biotic and abiotic stress
	CoEIL4	TC-rich repeats	ATTCTCTAAC	846	+	cis-acting element involved in defense and stress responsiveness	Biotic and abiotic stress
	CoEIL2	WUN-motif	TTATTACAT	1902	-	wound-responsive element	Biotic and abiotic stress
	CoEIL3	WUN-motif	AAATTACTA	860	+	wound-responsive element	Biotic and abiotic stress
	CoEIL4	WUN-motif	AAATTACTA	536	-	wound-responsive element	Biotic and abiotic stress
	CoEIL4	WUN-motif	AAATTACTA	537	-	wound-responsive element	Biotic and abiotic stress
	CoEIL1	Myb	CAACTG	1814	-	MYB recognition sequence	Biotic and abiotic stress
	CoEIL2	Myb	TAACTG	184	+	MYB recognition sequence	Biotic and abiotic stress
	CoEIL3	Myb	CAACTG	1375	+	MYB recognition sequence	Biotic and abiotic stress
	CoEIL4	WRE3	CCACCT	956	+	wound-responsive element	Biotic and abiotic stress
	CoEIL4	WRE3	CCACCT	1888	-	wound-responsive element	Biotic and abiotic stress
	CoEIL4	WRE3	CCACCT	1674	-	wound-responsive element	Biotic and abiotic stress
	CoEIL3	LTR	CCGAAA	850	-	cis-acting element involved in low-temperature responsiveness	Biotic and abiotic stress
	CoEIL3	LTR	CCGAAA	972	+	cis-acting element involved in low-temperature responsiveness	Biotic and abiotic stress
	CoEIL3	G-box	CACGTC	63	+	cis-acting regulatory element involved in light responsiveness	Biotic and abiotic stress
	CoEIL3	G-box	CACGTC	167	-	cis-acting regulatory element involved in light responsiveness	Biotic and abiotic stress
	CoEIL3	chs-CMA1a	TTACTTAA	1181	+	part of a light responsive element	Biotic and abiotic stress
	CoEIL3	chs-CMA1a	TTACTTAA	1860	-	part of a light responsive element	Biotic and abiotic stress
	CoEIL1	MBS	CAACTG	1814	-	MYB binding site involved in drought-inducibility	Biotic and abiotic stress
	CoEIL3	MBS	CAACTG	1375	+	MYB binding site involved in drought-inducibility	Biotic and abiotic stress
	CoEIL2	I-box	AGATAAGG	1928	+	part of a light responsive element	Biotic and abiotic stress
	CoEIL4	I-box	CCATATCCAAT	1423	+	part of a light responsive element	Biotic and abiotic stress
	CoEIL1	Box II	TGGTAATAA	1863	+	part of a light responsive element	Biotic and abiotic stress
	CoEIL1	GT1-motif	GGTTAA	340	+	light responsive element	Biotic and abiotic stress
	CoEIL1	ATCT motif	AATCTAATCC	466	+	part of a conserved DNA module involved in light responsiveness	Biotic and abiotic stress
	CoEIL1	MYB recognition site	CCGTTG	1175	-	MYB recognition sequence	Biotic and abiotic stress
	CoEIL1	GC-motif	CCCCCG	1178	-	enhancer-like element involved in anoxic specific inducibility	Biotic and abiotic stress
	CoEIL3	GATA motif	GATAGGA	1361	-	part of a light responsive element	Biotic and abiotic stress
	CoEIL3	Sp1	GGGCGG	1965	-	light responsive element	Biotic and abiotic stress
	CoEIL3	MRE	AACCTAA	780	+	MYB binding site involved in light responsiveness	Biotic and abiotic stress
	CoEIL4	AT1-motif	AATTATTTTTTATT	859	-	part of a light responsive element	Biotic and abiotic stress
	CoEIL4	CAG-motif	GAAAGGCAGAC	1771	-	part of a light responsive element	Biotic and abiotic stress
	CoEIL4	GA-motif	ATAGATAA	446	-	part of a light responsive element	Biotic and abiotic stress
